# Supplementary material for: How Chemical Nature of Fixed Groups of Anion-Exchange Membranes Affects the Performance of Electrodialysis of Phosphate-Containing Solutions?
Source: Polymers (Basel). 2023 May 12;15(10):2288. doi: 10.3390/polym15102288 (PMC10221651; doi:10.3390/polym15102288)
Supplement: Supplementary file 1 [file polymers-15-02288-s001.zip]

Archive with 1 entries (1 files):
- polymers-2337805-supplementary.pdf
